# Supplementary material for: miR-1 as a Key Epigenetic Regulator in Early Differentiation of Cardiac Sinoatrial Region
Source: Int J Mol Sci. 2024 Jun 15;25(12):6608. doi: 10.3390/ijms25126608 (PMC11204236; doi:10.3390/ijms25126608)
Supplement: Supplementary file 1 [file ijms-25-06608-s001.zip]

Archive with 1 entries (1 files):
- ijms-2934910-supplementary.pdf
